# Supplementary material for: Expression of Endogenous Putative TSH Binding Protein in Orbit
Source: Curr Issues Mol Biol. 2021 Oct 27;43(3):1794–804. doi: 10.3390/cimb43030126 (PMC8928972; doi:10.3390/cimb43030126)
Supplement: Supplementary file 1 [file cimb-43-00126-s001.zip]

Archive with 1 entries (1 files):
- cimb-1281320-supplementary.pdf
